# Supplementary material for: Structure and mechanistic features of the prokaryotic minimal RNase P
Source: eLife. 2021 Jun 28;10:e70160. doi: 10.7554/eLife.70160 (PMC8266387; doi:10.7554/eLife.70160)
Supplement: Figure 1—figure supplement 1—source data 1. [file elife-70160-fig1-figsupp1-data1.zip]

Archive with 15 entries (14 files):
- Figure 1-figure supplement 1-source data 1/
- Figure 1-figure supplement 1-source data 1/Figure 1-figure supplement 1-source data 1.docx
- __MACOSX/Figure 1-figure supplement 1-source data 1/._Figure 1-figure supplement 1-source data 1.docx
- Figure 1-figure supplement 1-source data 1/Western Blot_MonoQ_Hhal_raw.tif
- __MACOSX/Figure 1-figure supplement 1-source data 1/._Western Blot_MonoQ_Hhal_raw.tif
- Figure 1-figure supplement 1-source data 1/Coomassie_PAGE_HisTrap_Hhal_raw.tif
- __MACOSX/Figure 1-figure supplement 1-source data 1/._Coomassie_PAGE_HisTrap_Hhal_raw.tif
- Figure 1-figure supplement 1-source data 1/Western_Blot_MonoQ_Hhal_labeled.tif
- __MACOSX/Figure 1-figure supplement 1-source data 1/._Western_Blot_MonoQ_Hhal_labeled.tif
- Figure 1-figure supplement 1-source data 1/Coomassie_PAGE_MonoQ_Hhal_labeled.jpg
- __MACOSX/Figure 1-figure supplement 1-source data 1/._Coomassie_PAGE_MonoQ_Hhal_labeled.jpg
- Figure 1-figure supplement 1-source data 1/Coomassie_PAGE_MonoQ_Hhal_raw.tif
- __MACOSX/Figure 1-figure supplement 1-source data 1/._Coomassie_PAGE_MonoQ_Hhal_raw.tif
- Figure 1-figure supplement 1-source data 1/Coomassie_PAGE_HisTrap_Hhal_labeled.tif
- __MACOSX/Figure 1-figure supplement 1-source data 1/._Coomassie_PAGE_HisTrap_Hhal_labeled.tif
