# Supplementary material for: Structure and mechanistic features of the prokaryotic minimal RNase P
Source: eLife. 2021 Jun 28;10:e70160. doi: 10.7554/eLife.70160 (PMC8266387; doi:10.7554/eLife.70160)
Supplement: Figure 1—figure supplement 2—source data 1. [file elife-70160-fig1-figsupp2-data1.zip]

Archive with 7 entries (6 files):
- Figure 1-figure supplement 2-source data 1/
- Figure 1-figure supplement 2-source data 1/Figure 1-figure supplement 2-source data 1.docx
- __MACOSX/Figure 1-figure supplement 2-source data 1/._Figure 1-figure supplement 2-source data 1.docx
- Figure 1-figure supplement 2-source data 1/Aq_Hhal_Mg_Mn_Sr_Ca_raw.jpg
- __MACOSX/Figure 1-figure supplement 2-source data 1/._Aq_Hhal_Mg_Mn_Sr_Ca_raw.jpg
- Figure 1-figure supplement 2-source data 1/Aq_Hhal_Mg_Mn_Sr_Ca_labeled.jpg
- __MACOSX/Figure 1-figure supplement 2-source data 1/._Aq_Hhal_Mg_Mn_Sr_Ca_labeled.jpg
