# Supplementary material for: Structure and mechanistic features of the prokaryotic minimal RNase P
Source: eLife. 2021 Jun 28;10:e70160. doi: 10.7554/eLife.70160 (PMC8266387; doi:10.7554/eLife.70160)
Supplement: Figure 2—source data 1. [file elife-70160-fig2-data1.zip]

Archive with 15 entries (14 files):
- Figure_2_source-data_1/
- Figure_2_source-data_1/Aq_wt d172-191_d184-191 50nM_labeled.jpg
- __MACOSX/Figure_2_source-data_1/._Aq_wt d172-191_d184-191 50nM_labeled.jpg
- Figure_2_source-data_1/Aq_wt_d172-191_d184-191_50nM_raw.jpg
- __MACOSX/Figure_2_source-data_1/._Aq_wt_d172-191_d184-191_50nM_raw.jpg
- Figure_2_source-data_1/Aq_wt_d181_179_d177_500nM_labeled.jpg
- __MACOSX/Figure_2_source-data_1/._Aq_wt_d181_179_d177_500nM_labeled.jpg
- Figure_2_source-data_1/Aq_wt_d181_179_d177-191_500nM_raw.jpg
- __MACOSX/Figure_2_source-data_1/._Aq_wt_d181_179_d177-191_500nM_raw.jpg
- Figure_2_source-data_1/Aq_wt_d184-191_d172_500nM_labeled.jpg
- __MACOSX/Figure_2_source-data_1/._Aq_wt_d184-191_d172_500nM_labeled.jpg
- Figure_2_source-data_1/Aq_wt_d184-191_d172-191_500nM_raw.jpg
- __MACOSX/Figure_2_source-data_1/._Aq_wt_d184-191_d172-191_500nM_raw.jpg
- Figure_2_source-data_1/Figure 2-source data 1.docx
- __MACOSX/Figure_2_source-data_1/._Figure 2-source data 1.docx
