# Supplementary material for: Structure and mechanistic features of the prokaryotic minimal RNase P
Source: eLife. 2021 Jun 28;10:e70160. doi: 10.7554/eLife.70160 (PMC8266387; doi:10.7554/eLife.70160)
Supplement: Figure 2—figure supplement 1—source data 1. [file elife-70160-fig2-figsupp1-data1.zip]

Archive with 4 entries (4 files):
- Coomassie_PAGE_HisTrap_Aq880-raw.tif
- __MACOSX/._Coomassie_PAGE_HisTrap_Aq880-raw.tif
- Coomassie_PAGE_HisTrap_Aq880-labeled.jpg
- __MACOSX/._Coomassie_PAGE_HisTrap_Aq880-labeled.jpg
