# Supplementary material for: Structure and mechanistic features of the prokaryotic minimal RNase P
Source: eLife. 2021 Jun 28;10:e70160. doi: 10.7554/eLife.70160 (PMC8266387; doi:10.7554/eLife.70160)
Supplement: Figure 4—source data 1. [file elife-70160-fig4-data1.zip]

Archive with 19 entries (18 files):
- Figure_4_source_data_1/
- Figure_4_source_data_1/Figure 4-source data 1.docx
- __MACOSX/Figure_4_source_data_1/._Figure 4-source data 1.docx
- Figure_4_source_data_1/Aq_wt_R125A_R129A_R125AR129A_500nM_labeled.jpg
- __MACOSX/Figure_4_source_data_1/._Aq_wt_R125A_R129A_R125AR129A_500nM_labeled.jpg
- Figure_4_source_data_1/Aq_wt_R125A_R129A_R125AR129A_50nM_raw.jpg
- __MACOSX/Figure_4_source_data_1/._Aq_wt_R125A_R129A_R125AR129A_50nM_raw.jpg
- Figure_4_source_data_1/Aq_wt_5xarginine_500nM_labeled.jpg
- __MACOSX/Figure_4_source_data_1/._Aq_wt_5xarginine_500nM_labeled.jpg
- Figure_4_source_data_1/Aq_wt_5xarginine_50nM_labeled.jpg
- __MACOSX/Figure_4_source_data_1/._Aq_wt_5xarginine_50nM_labeled.jpg
- Figure_4_source_data_1/Aq_wt_R125A_R129A_R125AR129A_50nM_labeled.jpg
- __MACOSX/Figure_4_source_data_1/._Aq_wt_R125A_R129A_R125AR129A_50nM_labeled.jpg
- Figure_4_source_data_1/Aq_wt_5xarginine_500nM_raw.jpg
- __MACOSX/Figure_4_source_data_1/._Aq_wt_5xarginine_500nM_raw.jpg
- Figure_4_source_data_1/Aq_wt_5xarginine_50nM_raw.jpg
- __MACOSX/Figure_4_source_data_1/._Aq_wt_5xarginine_50nM_raw.jpg
- Figure_4_source_data_1/Aq_wt_R125A_R129A_R125AR129A_500nM_raw.jpg
- __MACOSX/Figure_4_source_data_1/._Aq_wt_R125A_R129A_R125AR129A_500nM_raw.jpg
